# Supplementary material for: Deep and accurate detection of m6A RNA modifications using miCLIP2 and m6Aboost machine learning
Source: Nucleic Acids Res. 2021 Jun 22;49(16):e92. doi: 10.1093/nar/gkab485 (PMC8450095; doi:10.1093/nar/gkab485)
Supplement: gkab485_Supplemental_Files [file gkab485_supplemental_files.zip]

Archive with 2 entries (2 files):
- Supplementary_Material_v23.pdf
- Table_S1_v04.xlsx
