# Supplementary material for: Deep and accurate detection of m6A RNA modifications using miCLIP2 and m6Aboost machine learning
Source: Nucleic Acids Res. 2021 Jun 22;49(16):e92. doi: 10.1093/nar/gkab485 (PMC8450095; doi:10.1093/nar/gkab485)
Supplement: gkab485_Supplemental_Files [file gkab485_supplemental_files.zip › Table_S1_v04.xlsx]

## Sheet: Tabelle1
Table S1. Summary of miCLIP2 experiments. Table includes information on all conducted miCLIP2 experiments including sample names, cell or tissue type, and employed barcodes. It further specifies number of uniquely mapped reads, how many of those were truncation reads (no C-to-T transition) or harboured C-to-T transitions. For each condition, the number of identified PureCLIP peaks and m6Aboost-pr…
Sample name	Internal library ID	Cells/Tissue	Condition	Barcode	Uniquely mapped reads	PCR duplicates (removed)	Reads with C-to-T	Crosslink events (truncation events reads)	PureCLIP sites	m6A sites (total across replicates)
miCLIP2 HEK293T cells replicate 1	imb_koenig_2019_06_HEK293T_1	HEK293T	WT	NNNNN,CGTGAT,NNNN	40,141,145	16,005,111 (28.51%)	2,291,023	37,850,122	788758	36556
miCLIP2 HEK293T cells replicate 2	imb_koenig_2019_06_HEK293T_2	HEK293T	WT	NNNNN,ACATCG,NNNN	36,934,389	22,670,083 (38.03%)	2,173,391	34,760,998
miCLIP2 HEK293T cells replicate 3	imb_koenig_2019_06_HEK293T_3	HEK293T	WT	NNNNN,GCCTAA,NNNN	32,021,533	44,928,884 (58.39%)	1,862,723	30,158,810
miCLIP2 HEK293T cells replicate 4	imb_koenig_2019_06_HEK293T_4	HEK293T	WT	NNNNN,TGGTCA,NNNN	20,124,430	18,783,277 (48.28%)	1,155,615	18,968,815
miCLIP C643 WT replicate 1, technical replicate 1	imb_koenig_2019_13_C643_WT	C643	WT	NNNNN,ACATCG,NNNN	34,528,130	5,013,899 (12.68%)	1,976,579	32,551,551	571865	19406
miCLIP C643 WT replicate 1, technical replicate 2	imb_koenig_2019_18_C643_WT_1	C643	WT	NNNNN,CGTGAT,NNNN	25,674,183	915,469 (3.44%)	1,975,045	23,699,138
miCLIP C643 WT replicate 2	imb_koenig_2019_18_C643_WT_2	C643	WT	NNNNN,ACATCG,NNNN	41,720,513	3,430,047 (7.60%)	3,479,511	38,241,002
miCLIP C643 WT replicate 3	imb_koenig_2019_18_C643_WT_3	C643	WT	NNNNN,GCCTAA,NNNN	29,470,367	4,026,712 (12.02%)	2,304,975	27,165,392
miCLIP mESC WT replicate 1, technical replicate 1	imb_koenig_2019_13_mESC_WT	mESC	WT	NNNNN,GCCTAA,NNNN	43,858,131	9,512,898 (17.82%)	2,075,025	41,783,106	509050	25456
miCLIP mESC WT replicate 1, technical replicate 2	imb_koenig_2019_19_mESC_WT_1	mESC	WT	NNNNN,TTGACT,NNNN	27,328,875	16,768,986 (38.03%)	1,772,828	25,556,047
miCLIP mESC WT replicate 2	imb_koenig_2019_19_mESC_WT_2	mESC	WT	NNNNN,GGAACT,NNNN	18,252,516	11,093,835 (37.80%)	1,112,164	17,140,352
miCLIP mESC WT replicate 3	imb_koenig_2019_19_mESC_WT_3	mESC	WT	NNNNN,TGACAT,NNNN	44,317,892	9,851,862 (18.19%)	3,065,488	41,252,404
miCLIP2 mESC Mettl3 KO replicate 1, technical replicate 1	imb_koenig_2019_13_mESC_Mettl3	mESC	Mettl3 KO	NNNNN,GATCTG,NNNN	40,605,262	7,852,924 (16.21%)	2,115,102	38,490,160	589959
miCLIP2 mESC Mettl3 KO replicate 1, technical replicate 2	imb_koenig_2019_19_mESC_KO_1	mESC	Mettl3 KO	NNNNN,GGACGG,NNNN	23,737,427	25,867,752 (52.15%)	1,679,801	22,057,626
miCLIP2 mESC Mettl3 KO replicate 2	imb_koenig_2019_19_mESC_KO_2	mESC	Mettl3 KO	NNNNN,TAGTTG,NNNN	48960564	10,428,525 (17.56%)	3,116,482	45,844,082
miCLIP2 mESC Mettl3 KO replicate 3	imb_koenig_2019_19_mESC_KO_3	mESC	Mettl3 KO	NNNNN,GCGGAC,NNNN	30500133	10,622,523 (25.83%)	2073150	28,426,983
miCLIP2 macrophages replicate 1	imb_koenig_2020_01_macrophages_12_0	RAW 264.7	WT	NNNNN,CGTGAT,NNNN	26,871,408	1,879,488 (6.54%)	1,964,532	24,906,876	462073	19301
miCLIP2 macrophages replicate 2	imb_koenig_2020_01_macrophages_13_0	RAW 264.7	WT	NNNNN,TGGTCA,NNNN	34,198,684	1,842,512 (5.11%)	2,491,031	31,707,653
miCLIP2 macrophages replicate 3	imb_koenig_2020_01_macrophages_132_0	RAW 264.7	WT	NNNNN,GATCTG,NNNN	28,462,949	1,889,190 (6.22%)	2,122,674	26,340,275
miCLIP2 mouse heart 1 ug RNA	imb_koenig_2018_05_sub03_1ug_rep2	mouse heart	1 ug RNA input	NNNNN,ACATCG,NNNN	50,285,347	4,486,769 (8.19%)	3,058,380	47,226,967	786001	46421
miCLIP2 mouse heart 300 ug RNA	imb_koenig_2018_05_sub03_300ng	mouse heart	300 ng RNA input	NNNNN,GCCTAA,NNNN	15,733,437	1,274,352 (7.48%)	1,173,724	14,559,713	208099	8845
miCLIP2 mouse heart 100 ug RNA	imb_koenig_2018_05_sub03_100ng	mouse heart	100 ng RNA input	NNNNN,TGGTCA,NNNN	4,929,118	362,917 (6.86%)	39845	4,530,668	43055	1112
miCLIP2 mouse heart 50 ug RNA	imb_koenig_2018_05_sub03_50ng	mouse heart	50 ng RNA input	NNNNN,CACTGT,NNNN	2,064,638	125,945 (5.75%)	164773	1,899,865	13076	248
